# Supplementary material for: Stable Superhydrophobic and Antimicrobial ZnO/Polytetrafluoroethylene Films via Radio Frequency (RF) Magnetron Sputtering
Source: Micromachines (Basel). 2023 Jun 24;14(7):1292. doi: 10.3390/mi14071292 (PMC10383157; doi:10.3390/mi14071292)
Supplement: Supplementary file 1 [file micromachines-14-01292-s001.zip]

Archive with 1 entries (1 files):
- micromachines-2437505-supplementary.MOV
